# Supplementary material for: Adverse Life Trajectories Are a Risk Factor for SARS-CoV-2 IgA Seropositivity
Source: J Clin Med. 2021 May 17;10(10):2159. doi: 10.3390/jcm10102159 (PMC8157140; doi:10.3390/jcm10102159)
Supplement: Supplementary file 1 [file jcm-10-02159-s001.zip]

Archive with 1 entries (1 files):
- IEE35 Holuka supplementary v2.pdf
